# Supplementary material for: PEDOT:PSS-Coated Polybenzimidazole Electroconductive Nanofibers for Biomedical Applications
Source: Polymers (Basel). 2021 Aug 19;13(16):2786. doi: 10.3390/polym13162786 (PMC8401200; doi:10.3390/polym13162786)
Supplement: Supplementary file 1 [file polymers-13-02786-s001.zip]

Archive with 1 entries (1 files):
- polymers-1324756-supplementary.pdf
